# Supplementary material for: Elevated mitochondrial membrane potential is a therapeutic vulnerability in Dnmt3a-mutant clonal hematopoiesis
Source: Nat Commun. 2025 Apr 16;16:3306. doi: 10.1038/s41467-025-57238-2 (PMC12003737; doi:10.1038/s41467-025-57238-2)
Supplement: Supplementary file 4 — Source Data [file 41467_2025_57238_MOESM4_ESM.xlsx]

## Sheet: Figure 1
Figure 1b	engraftment in PB
	weeks post transplant	Control into Igf1+/+
	8	50.3164	54.0643	51.2064	51.5756	53.6188
	12	48.4362	64.4133	58.8999	57.2291	61.8909
	16	44.93	64.19	49.33	61.29	65.06
	20	46.1719	65.9643	50.6935	58.1612	61.7388
	24	40.224	63.61	36.4822	60.7176	57.6158
	28	41.0841	60.2566	30.1283	59.5979	56.5688
	weeks post transplant	R878H/+ into Igf1+/+
	8	40.3513	52.3938	56.3855	61.8232	52.7384	46.4951	60.7044	51.0158
	12	39.2139	56.7052	61.7264	66.8743	56.13	54.2603	61.3719	52.7576
	16	42.8722	56.2381	65.2331	72.6608	59.2511	58.0142	62.2383	57.5007
	20	44.9029	56.4215	65.8902	75.5541	60.6922	59.1581	60.4045	62.5139
	24	47.9728	55.9847	66.8652	79.7238	62.6366	62.1082	56.3263	69.4754
	28	47.9309	56.309	66.4407	80.177	62.7144	63.3005	54.9972	69.8455
	weeks post transplant	Control into Igf1-/-
	8	51.7492	55.3127	49.1442	58.2873	47.456	50.4628
	12	49.6142	56.4742	44.1717	56.9309	40.9088	52.4203
	16	50.3745	56.8693	42.6762	55.5907	45.7573	48.572
	20	49.6953	56.5824	39.9723	54.7233	47.0158	44.5109
	24	49.3254	57.6937	40.4809	58.2832	53.3792	35.8376
	28	48.0381	58.0629	40.099	63.853	50.2258	32.1212
	weeks post transplant	R878H/+ into Igf1-/-
	8	56.1349	32.8323	44.3982	56.9546	62.4598	48.1963	48.0761	54.4839	57.1135
	12	58.6463	31.1322	34.8247	57.5019	63.8894	52.8314	57.6232	58.5216	60.7372
	16	62.1274	30.8769	32.2939	57.7377	65.1588	50.9349	64.1325	61.3034	63.1351
	20	70.3938	36.7353	34.4044	64.4266	74.6827	58.4642	79.3014	72.2074	79.7512
	24	74.7615	42.336	30.3087	61.9645	78.1292	56.6873	87.3448	78.9313	82.5726
	28	63.1476	86.006	69.3809	83.4367	79.5067	57.643	94.2812	80.3553	92.4938
Figure 1c	Frequency of HSC in CD45.2 bone marrow
	Control into Igf1+/+	R878H/+ into Igf1+/+	Control into Igf1-/-	R878H/+ into Igf1-/-
	0.0342994	0.106892	0.12166	0.437292
	0.106834	0.162662	0.0708571	0.120898
	0.0331749	0.0464749	0.0987706	0.180062
	0.0549209	0.141748	0.0783723	0.236444
	0.0434791	0.0266902		0.219556
		0.187273		0.126667
		0.0624242		0.253333
		0.0936364
	Total number of HSC in CD45.2 bone marrow
	Control into Igf1+/+	R878H/+ into Igf1+/+	Control into Igf1-/-	R878H/+ into Igf1-/-
	531.641	2137.85	894.204	2025.05
	1762.77	2456.2	1282.51	1954.95
	550.703	1250.17	1037.09	3601.23
	1384.01	2941.28	1320.57	3392.98
	810.885	704.622		3150.62
		2977.64		2634.67
		1348.36		3242.67
		1662.05
Figure 1e
	Extracellular Flux Tracer
	Time (minutes)	Control veh					Control +IGF1					R878H/+ veh					R878H/+ +IGF1
	1.41243	23.3529	19.5189	19.6874	17.6507		33.0114	32.0987	33.2509	34.8537		28.303	25.6448	26.773	23.2072		21.5593	19.4981	26.8804	22.8338
	7.99069	24.0798	17.8176	17.7058	16.3586		30.593	31.1643	29.8993	31.146		25.8486	23.9291	23.6164	19.9899		19.3676	15.3994	21.8164	19.8583
	14.5548	22.1381	17.8822	17.5265	16.2941		30.2763	30.0572	29.7591	31.5786		25.5879	24.2089	23.8281	20.1144		17.9402	15.6303	21.1977	19.3453
	21.268	14.8585	11.5113	4.13799	15.9565		29.6108	29.7512	19.7992	17.4288		8.03061	8.3643	15.6314	11.3254		13.1145	8.00701	7.38735	6.23426
	27.8552	14.9882	10.9613	3.93518	15.5537		30.2883	30.2636	20.0548	16.8788		7.81651	8.78216	15.313	11.3225		13.0164	7.83183	7.38515	5.66725
	34.4421	14.574	11.1844	4.22388	15.8014		30.5136	30.8323	20.5735	17.5196		8.36147	8.99889	15.6662	12.0813		12.4359	8.76035	6.46737	6.0583
	41.1319	34.9312	27.8289	30.2066	31.5143		53.8243	52.9363	55.1581	53.6287		44.7522	42.2997	46.5434	37.1905		35.6904	32.9243	36.4745	35.0343
	47.7189	37.6727	32.0691	29.1307	33.3542		56.1308	57.4198	55.8514	56.5168		48.2193	42.9393	48.8013	38.1859		36.6436	32.6775	34.8817	33.3142
	54.3087	35.6719	31.0852	27.9125	32.4863		55.5508	55.8303	55.1476	54.7579		46.9036	42.0642	47.5074	37.3161		36.1598	31.3677	33.1818	32.9397
	60.981	5.42894	3.37426	1.66561	3.11736		7.43906	8.46433	5.22725	7.55459		4.30004	3.4846	4.70285	6.10666		3.54201	0.203026	4.67436	3.93976
	67.5726	4.97469	2.81604	2.02439	3.28333		7.92783	8.68073	5.48877	7.03415		4.36992	3.71475	5.12697	6.0945		3.84851	0.089478	4.65482	4.14841
	74.1811	4.71123	2.89127	1.69111	3.11233		7.65361	8.27205	5.91844	7.34654		4.94738	3.84744	6.0554	6.25947		3.09938	0.190469	5.11847	4.55246
	Respiration
		Control +veh
	basal		18.152	15.379	16.5129	13.5968
	max		36.092	30.3277	29.0833	32.4516
		Control +IGF1
	basal		23.6201	22.6343	25.4249	25.2143
	max		55.1686	55.3955	55.3857	54.9678
		R878H/+ veh
	basal		22.0407	20.912	19.4441	14.9503
	max		46.625	42.4344	47.6174	37.5642
		R878H/+ +IGF1
	basal		16.1257	16.6816	18.4823	16.4656
	max		36.1646	32.3232	34.846	33.7627
Figure 1f	spare respiratory capacity
	Control veh	Control +IGF1	R878H/+ veh	R878H/+ +IGF1
	17.94	31.5486	24.5843	20.0389
	14.9487	32.7611	21.5224	15.6416
	12.5704	29.9607	28.1733	16.3638
	18.8548	29.7535	22.6139	17.2972
Figure 1g	Extracellular Flux Tracer
	Time (minutes)	Control					R878H/+
	1.41243	30.3449	31.7266	34.0026	32.6748		40.9537	41.0574	44.7251	38.035
	7.99069	29.2419	32.2698	30.3468	29.8939		37.8715	38.1454	41.0824	36.745
	14.5548	29.3422	31.788	30.3462	28.5917		36.9936	37.6854	38.2808	39.54
	21.268	9.86229	14.3347	11.781	10.9101		15.7675	11.269	12.2558	14.805
	27.8552	9.88084	14.5924	10.3476	9.92905		15.4826	11.5044	12.2425	15.13
	34.4421	10.5924	15.6562	10.6568	9.65354		15.941	11.0238	13.0633	15.795
	41.1319	54.2678	51.2549	43.095	40.5127		73.6194	65.428	71.0037	70.855
	47.7189	51.7605	47.2332	38.1368	35.5962		74.0036	65.8748	70.9472	70.29
	54.3087	51.7742	46.5647	38.1426	33.6459		73.439	64.9445	71.005	69.06
	60.981	7.09278	6.81797	9.5899	8.95095		9.56476	12.6537	11.28	10.92
	67.5726	6.12861	7.55171	10.274	8.88792		11.9682	14.3867	12.43	12.51
	74.1811	7.29215	7.76976	10.1351	9.42104		12.626	14.8349	13.62	12.885
	Respiration
		Control +veh
	basal	20.8052	19.6825	21.5656	18.3001
	max	52.6008	48.351	39.7915	36.5849
		R878H/+ veh
	basal	31.2995	28.5443	32.9194	29.0017
	max	73.6873	65.4158	70.9853	70.0683
Figure 1h	spare respiratory capacity
	Control veh	R878H/+ veh
	31.7956	42.3878
	28.6685	36.8715
	18.2259	38.0659
	18.2848	41.0666
Figure 1i	Extracellular Flux Tracer
	Time (minutes)	Control											R878H/+
	1.41243	1.72804	2.21163	1.81462		2.62011	0.884943	1.55943	2.35763	1.90812	1.2341		2.01283	2.47356	2.56275	1.70485	1.94754	1.51496	0.783668	2.26238	2.05677	1.92629
	7.99069	2.0394	2.05214	1.82566	1.66454	2.47644	1.29106	1.65241	2.30358	2.15457	1.41778		1.97883	2.46253	2.70348	2.05409	1.99849	1.90204	2.58997	2.34003	2.28291	1.89774
	14.5548	2.04052	2.16079	1.73453	1.95974	2.40131	1.47964	1.79625	2.30545	2.02087	1.42359		1.85295	2.47489	2.56311	1.98716	2.20332	1.40179	2.2825	2.25824	1.93163	1.91468
	21.268	7.26481	8.99785	8.78977	10.4671	9.65377	8.42557	8.24084	9.02417	8.74973	7.88514		6.92573	9.37267	9.7414	8.35906	8.53576	7.01002	8.68501	8.7719	8.1953	8.39535
	27.8552	7.54279	9.49006	8.51168	10.7693	9.54915	8.25843	8.32818	8.69001	8.49833	7.85928		7.16641	9.30687	9.31635	8.33848	9.00568	7.24294		8.73667	8.33563	8.32932
	34.4421	7.23679	8.92813	8.40187	11.2442	9.59524	8.02992	7.96415	8.51977	8.48873	7.63637		6.84487	8.69155	9.14104	8.1064	8.66366	6.73423	8.66473	8.60418	7.80532	7.88785
	41.1319	8.55591	10.9906	9.94733	13.1619	11.1444	9.725	9.65399	9.71519	10.2246	9.22806		8.09088	10.6849	11.029	9.55332	9.96908	8.38741	10.6879	10.1852	9.41002	9.62239
	47.7189	8.66009	10.7508	9.91618	12.7507	11.0551	9.33429	9.69577	9.80144	10.0855	9.1124		8.37829	11.0221	10.9734	9.38041	10.0106	8.11412	10.5831	9.92812	9.31386	9.31464
	54.3087	8.24411	10.0955	9.65526	12.5871	10.8569	9.07996	9.82096	9.58971	9.79558	8.82499		8.03599	10.9285	10.7562	9.49834	10.4692	8.35625	10.9615	10.1867	9.36001	9.36357
	60.981	2.76322	3.84059	2.92421	7.76314	3.81276	3.28749	3.19655	4.14332	3.35289	3.03131		2.99891	3.46813	3.38532	3.04555	3.7432	2.99206	3.52584	3.46646	3.10826	3.19166
	67.5726	1.34315	1.99081	1.39777	1.29211	2.07172	1.42921	1.64498	2.15561	1.5338	1.30976		1.07795	1.99586	1.93897	1.69696	2.2286	1.43126	2.19468	2.28148	1.77113	1.85285
	74.1811	1.01224	1.74747	1.80454	1.4381	2.18215	1.4195	1.33827	1.86685	1.60689	1.3832		1.37272	2.01167	2.18534	1.64806	2.12441	1.7854	2.13163	2.09745	1.49537	1.87261
Figure 1k	Extracellular Flux Tracer
	Time (minutes)	Control HSPC					R878H/+ HSPC
	1.41275	81.8816	55.5003	65.6242	73.6427		68.3702	82.1922	74.3892	70.1293
	7.98948	75.7403	53.8149	62.43	68.8806		60.5418	73.8663	68.8716	63.6414
	14.5828	69.2102	51.7883	59.1286	64.9624		56.564	70.0799	66.3694	60.168
	21.2724	30.8528	21.7972	35.3297	27.4286		21.0475	29.284	28.0728	24.9056
	27.8417	39.506	20.5351	32.7353	30.1992		20.8991	28.1689	26.5856	25.0143
	34.4239	30.8599	20.6037	31.3403	29.9569		21.3522	29.1309	26.8838	24.0721
	41.1129	130.22	77.0507	80.478	105.438		132.933	155.724	142.362	126.437
	47.7017	106.305	80.1942	65.6193	81.3222		116.628	137.832	129.13	111.255
	54.2898	96.3285	72.2812	62.8825	74.9232		103.067	130.752	121.383	105.242
	60.9841	26.6341	21.9715	33.9437	24.7777		20.7048	24.3324	23.6871	18.0387
	67.5758	27.3417	19.7622	29.3518	25.5243		21.3822	23.0526	20.764	16.5834
	74.151	24.2886	18.9723	27.3437	23.7204		22.2263	22.5922	19.4188	15.8683
		Control HSPC
	basal	49.5225	33.4659	32.1811	44.4877
	max	110.951	76.5087	69.6599	87.2279
		R878H/+ HSPC
	basal	40.3876	52.0537	48.5867	47.8161
	max	117.543	141.436	130.958	114.311
Figure 1l	spare resipiratory capacity
	Control HSPC	R878H/+ HSPC
	61.4285	77.1551
	43.0429	89.3825
	37.4788	82.3716
	42.7401	66.4953

## Sheet: Figure 2
Figure 2h	TMRE MFI
	Control HSPC	R878H/+ HSPC
	507.74	1377.5
	986	2163.7
	1071.7	2695.5
	956	2975
	857	1649
	1145	1867
Figure 2i	Calcium ion uptake (Rhod MFI)
	Control HSPC	R878H/+ HSPC
	6272	8842
	8127	10155
	6512	13175
	5233	10569
Figure 2j	mitochondrial volume			number of mitochondria
	Control HSPC	R878H/+ HSPC		Control HSPC	R878H/+ HSPC
	12.75	15.71		23	27
	12.49	14.59		7	17
	11.45	13.3		23	9
	4.93	25.73		2	21
	4.97	11.79		5	18
	4.38	15.31		12	7
	11.77	10.69		18	16
	13.54	10.85		18	21
	13.86	6.76		10	17
	12.94	9.26		22	22
	5.1	15.06		11	16
	14.53	24.1		17	18
	14.71	16.36		12	22
	15.13	14.93		20	9
	13.12	11.44		16	10
	20.79	8.05		17	10
	5.25	21.09		9	8
	11.98	22.6		21	15
	18	16.48		23	5
	15.03	5.53		19	11
	8.38	19.22		12	2
	7.8	2.19		4	3
	20.19	4.88		11	13
	18.7	7.82		13	24
	9.07	2.79		15	7
	14.01	5.58		12	16
	17.69	11.8		21	24
	8.28	8.85		14	11
	5.18	9.01		21	11
	18.54	5.72		29	9
Figure 2k	mitochondrial area			mitochondrial cristae area
	Control HSPC	R878H/+ HSPC		Control HSPC	R878H/+ HSPC
	74890.9	107822		3043.53	3470.98
	156656	136507		6304.06	4503.48
	158315	83173.4		4622.01	5687.66
	106660	87776.5		3970.05	2938.88
	155776	106776		5246.8	4229.54
	110236	73201.7		4650.5	2287.86
	106260	256964		4769.45	3736.74
	232523	136278		8448.71	2950.93
	207989	138977		4504.04	4215.4
	173403	137105		3344.87	4790.59
	132936	116212		3214.93	4588.78
	156434	118356		4355.54	4642.75
	68760.4	156744		4087.53	4554.53
	116204	159153		3692.87	4931.1
	82665.1	124072		2645.27	3554.06
	93655.7	101521		3176.87	4404.93
	124546	200518		2864.39	4406.93
	3.87533e+06	105594		81207.5	5205.5
	4.68085e+06	127361		105687	5340.89
	3.60918e+06	119779		106275	3946.18
	3.13369e+06	104158		81424.4	3915.23
	3.09582e+06	112283		99853.9	4415.12
	6.69424e+06	165181		101756	4516.82
		118442			4124.71
		104120			3146.96
		149925			3338.43
		156716			3575.4
		110654			3178.72
		143735			2975.77
		169377			3356.95
		171509			4014.42
		191922			3754.12

## Sheet: Figure 3
Figure 3a	Puro MFI
		Control HSC						R878H/+ HSC
	DMSO	26443	23559	26809	22631	26038		21050	32557	27162	21612	20952
	2-DG (glycolysis)	10679.5	11217.3	11086.3	13258.6	11349.7		9663.06	8244.2	9138.47	15804.8	9426.55
	Oligo (FAO & AAO)	18151.1	21870.4	22971	22771.9	20698.9		15241	12822.8	14039.6	16854.5	12710.3
	2-DG + Oligo	7410.93	7691.9	6422.8	8026.75	8896.88	7689.85	7720.62	7951.48	8226.59	11703.6	7720.62	8664.59
Figure 3b	Puro MFI
		Control HSC						R878H/+ HSC
	DMSO	22715.3	21887	22828.4	21829.2	23235.9		20057.3	22925.3	20516	19871	19701.3
	MitoQ	19510.5	26336.7	18697.6	19510.5	21991.8	26675	25620.2	14306.7	15665.4	14430.7	13045.9	13069.3	15476	15548
	Extracellular Flux Tracer
Figure 3d	Time (minutes)	Control HSPC					R878H/+ vehicle					Control HSPC +MitoQ					R878H/+ + MitoQ
	1.41243	31.0033	27.966	32.3534	28.3279		41.5687	42.2861	37.2233	30.3717		38.3094	38.8206	33.1287	30.5513		31.6371	37.6214	33.3993	30.2977
	7.99069	28.7781	27.136	29.1366	26.595		39.2063	39.2767	37.1694	27.3696		40.5624	35.0764	32.6276	25.7743		30.7337	34.3877	31.6286	27.6421
	14.5548	27.6557	26.9476	28.1821	25.3954		37.8545	38.3967	36.5384	27.2016		39.9059	33.3665	32.293	24.119		29.6863	33.0736	31.4506	27.1737
	21.268	10.3782	8.28068	9.81002	9.56933		15.2996	15.7214	21.1574	8.09701		20.5503	15.2888	15.7649	12.6851		12.8929	17.0985	10.0668	8.61866
	27.8552	10.6758	8.6921	9.76459	10.6083		15.3083	17.0101	21.0446	9.54553		20.9335	15.553	16.152	13.7783		12.6496	16.3799	10.2474	10.7691
	34.4421	11.1064	8.63824	10.917	11.2434		15.0641	17.3182	21.4329	10.0889		20.6032	17.2562	16.0639	14.1142		12.71	16.5739	9.80064	10.8825
	41.1319	50.6206	48.4293	43.1477	37.195		83.9318	78.0662	61.5317	55.8231		61.3693	64.9701	49.4804	41.8726		47.8458	55.7686	49.5472	47.999
	47.7189	42.8081	44.8635	37.7253	33.406		80.871	68.7215	61.3047	53.614		61.3703	62.6849	47.0874	40.5169		46.8467	54.4887	48.1659	46.8546
	54.3087	41.5192	43.8217	36.3779	33.1476		79.3381	65.7998	61.0662	53.0293		61.8786	62.0943	46.6063	40.6805		47.7693	54.3931	48.6029	47.0424
	60.981	10.9645	10.8143	10.2413	9.40656		16.7239	17.993	21.2136	12.9598		14.8896	17.4029	16.1632	11.3755		12.6413	18.2726	10.893	9.56979
	67.5726	11.1131	11.1108	9.26063	9.77361		16.1126	16.7836	21.2899	13.1833		17.861	17.8777	15.9039	11.2398		13.253	15.0172	12.1089	9.53352
	74.1811	11.3298	10.7042	9.13414	9.80527		16.5465	16.8791	21.4037	12.1941		17.4144	18.3486	16.5322	11.3163		13.5087	16.7108	12.2608	9.35489
		Control HSPC
	basal	18.0099	16.4734	20.3453	17.1109
	max	44.9826	45.7049	39.0836	34.5829
		R878H/+ vehicle
	basal	23.0821	22.7679	15.6746	15.5352
	max	81.3803	70.8625	61.3009	54.1555
		Control HSPC +MitoQ
	basal	22.8709	17.8781	16.4833	15.5043
	max	61.5394	63.2498	47.7247	41.0233
		R878H/+ + MitoQ
	basal	17.5514	18.3607	20.4053	18.8851
	max	47.4873	54.8835	48.772	47.2986
Figure 3e	Spare Respiratory Capacity
	Control veh	R878H/+ veh	Control +MitoQ	R878H/+ +MitoQ
	26.9727	58.2982	38.6685	29.9359
	29.2314	48.0946	45.3717	36.5228
	18.7383	45.6263	31.2414	28.3667
	17.4719	38.6202	25.519	28.4135
	Extracellular Flux Tracer
Figure 3g	Time (minutes)	shNT VEH				shNT MTQ				shDNMT3A VEH				shDNMT3A MTQ
	1.41243	15.5379	16.5558	15.3738	14.2393	16.5177	21.2325	18.4595	19.7436	29.825	28.2237	32.9217	32.3736	17.1958	15.1409	15.3886	16.0379
	7.99069	16.7681	16.9243	14.1939	14.3965	16.0281	20.1675	19.2676	19.5651	28.3315	26.8898	32.0002	31.5592	15.3649	13.5413	13.855	15.8089
	14.5548	17.2908	17.7355	14.4377	15.5202	16.0831	19.4565	17.9409	17.7222	28.2665	26.9712	32.4201	30.7636	15.8259	15.131	14.2694	15.5772
	21.268	6.87314	7.64004	5.37787	7.21988	4.17275	7.84418	6.05296	8.86142	13.038	10.1704	12.3858	11.3925	5.3508	4.50067	4.23706	4.39224
	27.8552	7.00332	7.41736	5.14977	7.22342	5.89847	8.4815	6.63028	7.58495	12.0199	9.23475	12.0491	11.5643	5.33333	4.19531	4.35074	4.34472
	34.4421	7.2223	7.44498	5.49529	6.20655	6.29948	7.95968	6.49245	8.46019	11.8477	8.78213	11.8021	11.1337	5.2308	3.60549	4.2402	4.67401
	41.1319	38.8549	33.0009	33.0356	35.0353	45.138	42.2882	50.4387	44.182	82.7159	72.7207	86.4503	86.1573	43.3976	39.9355	38.93	38.2849
	47.7189	35.475	31.7017	29.3943	32.0472	38.4153	37.6082	41.4516	39.9869	70.874	69.8348	79.9375	76.4444	37.0619	34.7289	33.4343	33.4663
	54.3087	34.3288	31.3879	29.6889	31.4458	39.7461	37.6105	40.9666	40.3721	72.9491	67.9619	76.8053	72.8193	34.8403	32.1523	33.0971	31.79
	60.981	4.64767	5.43376	3.45844	5.22721	2.99858	5.42346	3.84372	3.99772	7.75814	6.26378	8.12285	7.80455	2.02514	1.79365	1.61003	2.89942
	67.5726	4.4283	5.56165	3.6697	4.68574	3.37846	5.58456	3.97989	4.72046	8.6472	7.16159	9.23082	8.71598	2.73313	2.16106	2.74559	2.8286
	74.1811	4.1489	5.62402	3.80534	6.27785	3.73442	5.07131	4.20874	4.54599	8.82594	6.6401	9.07233	9.0491	3.7257	3.09068	5.19705	3.24264
		shNT VEH				shNT MTQ				shDNMT3A VEH				shDNMT3A MTQ
	basal	12.124	11.532	11.0239	9.32174	12.8392	14.9257	14.5452	14.5889	20.3973	20.6731	23.6387	23.0423	13.3009	12.2559	11.3201	12.8178
	max	31.8112	26.4903	27.0618	27.4458	37.7293	33.8092	40.2749	37.0923	67.1026	63.484	72.2557	69.9505	35.6053	33.2571	31.9696	31.5235
	Spare Respiratory Capacity
Figure 3h	shNTC veh	shNTC +MitoQ	shDNMT3A veh	shDNMT3A +MitoQ
	19.6873	24.8902	46.7053	22.3044
	14.9583	18.8834	42.8109	21.0011
	16.0378	25.7296	48.617	20.6495
	18.1241	22.5034	46.9082	18.7057

## Sheet: Figure 4
	Puro MFI
Figure 4b		Control HSC							R878H/+ HSC
	DMSO	20424	24827	21118	22715			DMSO	22959	18717	20516	19136.7
	MitoQ	18949	22250	19250.3	25675	18764		MitoQ	11570	12168	12430.8	10414	13111
	d-TPP	24249	21646	21645.8	23655	24117		d-TPP	14192	15963	14417	12826	16636
	h-TPP	20096	24994	26924.2				h-TPP	18241	20409	18912.5
	m-TPP	18865	20376.5	22692.5	18282.6	18042.7		m-TPP	17667	18690	18428	19232	19312
	Extracellular Flux Tracer
Figure 4c	Time (minutes)	Control veh					R878H/+ veh					Control +d-TPP					R878H/+ +d-TPP
	1.27768	28.3833	28.4384	29.8009	32.489		54.0884	48.1984	46.398	50.4852		19.1968	16.4348	21.9013	27.3819		22.2584	20.9924	16.0819	26.316
	7.90466	26.0797	25.9443	27.0992	29.1491		49.8278	44.6315	41.9065	44.614		20.0341	16.2444	21.1949	26.753		21.5349	20.4002	15.127	25.4178
	14.2677	24.8559	24.7602	26.2911	27.4964		48.8301	43.5311	40.7372	41.0362		17.3897	15.3663	20.8615	25.9347		21.0178	20.1326	15.0587	24.4546
	20.7307	10.6495	10.3886	10.5369	12.6969		19.5373	14.9766	14.1146	15.8391		15.2622	13.6591	18.157	25.5005		19.7372	17.6064	13.7586	21.9032
	27.1047	10.7095	10.7418	9.18605	12.6964		19.626	16.1913	13.8475	15.6597		16.652	14.0633	18.7054	25.8201		20.1794	18.6742	14.4461	23.156
	33.4819	9.67725	10.1147	9.27276	12.5064		18.7345	14.8006	13.472	16.3577		16.4325	13.4928	19.9049	25.7569		20.4187	18.7902	15.6971	22.8473
	39.9329	43.8324	42.3124	51.5212	56.2515		94.5275	84.0307	84.7972	85.0478		35.4291	33.2869	31.8098	47.0021		37.504	38.7069	26.9114	49.0094
	46.3079	41.0871	40.5893	49.3851	58.2709		94.6119	83.488	85.7379	85.5189		39.5498	36.2392	35.932	53.182		44.1741	42.4993	30.0484	55.0114
	52.6804	41.0215	40.3688	48.8245	58.0413		93.8729	83.5897	84.5012	83.1802		40.3901	36.4378	37.0809	54.8255		45.4147	44.1621	30.6467	55.6608
	59.3789	10.2217	9.32288	8.24906	13.1523		14.8343	14.3924	13.1996	14.565		9.5308	6.26769	8.09512	11.5668		8.49888	8.84052	6.34396	10.441
	65.7435	10.8188	9.26438	8.3993	12.4335		15.0274	13.4826	12.0386	12.7624		10.0108	5.99492	8.24602	8.5138		9.68742	9.60507	6.2603	9.1645
	72.1286	11.5471	10.085	8.49205	13.3809		15.1904	13.5951	12.0906	13.7021		10.9657	6.37625	8.87509	8.53947		10.4212	9.9164	6.56765	10.215
Figure 4d	Respiration	Control veh
	basal	15.5771	16.8235	19.3503	16.7226
	max	41.9803	41.0902	49.9103	57.5212
		R878H/+ veh
	basal	35.8981	31.6303	30.571	31.702
	max	94.3374	83.7028	85.0121	84.5823
		Control +d-TPP
	basal	8.70444	9.8022	12.9138	17.1498
	max	38.4563	35.3213	34.9409	51.6699
		R878H/+ +d-TPP
	basal	12.0679	11.0544	9.03192	15.456
	max	42.3643	41.7895	29.2022	53.2272
	Spare respiratory capacity
	Control veh	R878H/+ veh	Control +d-TPP	R878H/+ +d-TPP
	26.4032	58.4393	29.7519	30.2964
	24.2666	52.0725	25.5191	30.7351
	30.56	54.4411	22.0271	20.1703
	40.7986	52.8803	34.52	37.7712
Figure 4e	d-TPP-Induced ECAR (%)
	Control	R878H/+
	250.064	196.572
	270.885	187.694
	349.794	169.726
	317.43	214.821
Figure 4f	Proton Leak (OCR pmol/min)
	Control veh	R878H/+ veh	Control +d-TPP	R878H/+ +d-TPP
	-0.517133	4.28193	5.94644	10.576
	0.857597	1.49943	7.52543	8.90292
	1.2851	1.36845	10.517	8.24332
	-0.355704	2.27567	16.1524	12.6954
Figure 4i	Ratio of MitoQ in mitochondria vs. cytoplasm
	Control	R878H/+
	0.0997511	0.186143
	0.0606717	0.346946
	0.147776	0.247717
	0.0138883	0.0645027

## Sheet: Figure 5
Figure 5c
		enriched score of GO terms
		Control MitoQ vs Control veh	R878H/+ MitoQ vs R878H/+ veh
	GO:1901030	0	2.95
	GO:0043065	-1.08	3.52
	GO:0071887	-1.32	3.82
	GO:0070227	-1.6	4.19
	GO:0097191	-0.45	4.36
	GO:2000108	0	4.77
	GO:0070230	0	5.74
	GO:0090199	0	3.94
	GO:0090559	-0.28	3.21
	GO:0046902	-0.36	3.52
	GO:1905710	0	4.71
	GO:0035794	0	4.9
	GO:0061462	0	4.24
	GO:0007040	-1.32	6.48
	GO:0090385	0	11.51
	GO:0005764	1.77	17.25
	GO:0071345	0.28	-12.09
	GO:0034097	0.63	-10.95
	GO:0045041	0	-6.13
	GO:0044743	0	-3.74
	GO:0006839	0	-2.99
	GO:1990542	-0.23	-2.89
	GO:0051881	-0.25	-2.92
Figure 5e	calcein retention MFI
	Control veh	Control +MitoQ	R878H/+ veh	R878H/+ +MItoQ
	1532	1508	1381	1205
	1517	1662	1596	1225
	1417	1428	1363	1102
	1393	1101	1483	1171
Figure 5f	JC-1 exclusion
	Control veh	Control +MitoQ	R878H/+ veh	R878H/+ +MItoQ
	5.56	5.71	1.63	9.84
	3.7	3.06	2.46	7.95
	4.24	6.43	4.55	28.6
	1.58	2.96	0	14.1
Figure 5g	TMRM MFI
	Control veh	Control +MitoQ	R878H/+ veh	R878H/+ +MItoQ
	16191	26829	29736	13836
	16883	23079	19767	11834
	16713	22510	24149	14227
Figure 5h	Cristae Width
	R878H/+ veh	R878H/+ +MItoQ
	39.6108	50.0916
	45.8349	51.2413
	73.8557	66.2757
	30.0804	35.8803
	40.7463	48.9673
	32.2776	24.4684
	44.2822	49.7671
	31.9459	46.3703
	41.4438	50.716
	44.0167	43.8867
	51.4927	52.8748
	39.0977	32.9966
	40.4946	81.5486
	45.6165	49.5394
	32.5236	41.6877
	44.4504	95.5252
	35.3664	37.7999
	46.3973	44.6479
	56.5745	41.1433
	32.8121	40.587
	34.368	32.8865
	37.2612	30.2393
	32.8515	55.1379
	30.2551	35.6281
	26.6983	39.439
	32.2882	38.2674
	33.208	39.5989
	31.2248	30.2844
	29.4869	27.4131
	30.8899	68.2345
	32.5127	32.4018
	31.0802	31.5434
		36.1718
		56.2993
		30.6757
Figure 5i	AnnexinV+ cells
	R878H/+ veh	R878H/+ +MItoQ
	7.62	10.4
	6.74	14.2
	9.28	13.6

## Sheet: Figure 6
Figure 6b	number of colonies (2nd plating)
	Control veh	Control +MitoQ	R878H/+ veh	R878H/+ +MitoQ
	120.5	99.5	284	142.5
	86	127	523	144
	35	67	960.5	377.5
	28	46	569.5	223.5
	66	28	373	117
			397	221
Figure 6d	number of colonies (2nd plating)
	Control veh	Control d-TPP	Control m-TPP	R878H/+ veh	R878H/+ d-TPP	R878H/+ m-TPP
	98	68	92	211	67	221
	50	40	50	158	95	167
	35	43	25	209	79	157
Figure 6f	Donor-derived tdTomato+ CD45.2+ cells
		Control veh
	Peripheral Blood	32	26.4	53.2	47.1	43.2	55.8	40	57.7	48.2	37.3	40.9
	Whole BM	47.4	81.7	40.4	82.3	54.2	76.5	67.5	67.3	37.9	67.1	64.5
	BM HSPCs	51	82.7	38.1	86.6	56.7	85.3	83.3	71.5	39	65.7	67.8
		R878H/+ veh
	Peripheral Blood	43.1	74.3	50.9	80.9	75.5	65	75	62.9	59.5	62.2
	Whole BM	95.3	85.7	82.5	90.1	76.3	70.6	79.2	95.1	93.9	64
	BM HSPCs	98.7	84	86	97.4	83	67.6	88.9	95.6	94.7	69.3
		Control +MitoQ
	Peripheral Blood	48.8	45.2	74.6	43	34.6
	Whole BM	93.2	72.6	84.2	55.9	68.9
	BM HSPCs	95.8	78.6	87.2	56.5	70.3
		R878H/+ +MitoQ
	Peripheral Blood	36.6	14.4	64.3	67.4	47.4
	Whole BM	81.2	26.6	71.1	74.4	72
	BM HSPCs	85.6	31	72.6	78.2	78.6
Figure 6h	Fluorescent + cells
		shNT or shDNMT3A (BFP)						shNT GFP
	NTC veh	33.7	29.7595	27	25.9	25.4	35.8	66.3	70.2405	73	74.1	74.6	64.2
	NTC +MitoQ	51.1	26.6	50.5	37.7	20.9	26.3	48.9	73.4	49.5	62.3	79.1	73.7
	DNMT3A veh	70	65.4	79.98	64.6647	81.5816	62.8	30	34.6	20.02	35.3353	18.4184	37.2
	DNMT3A +MitoQ	52.1	49.6	16	44.5	32.6	60.8	47.9	50.4	84	55.5	67.4	39.2

## Sheet: Supp Figure 1
Supplemental Figure 1c	myeloid
	Control into Igf1+/+	R878H/+ into Igf1+/+	Control into Igf1-/-	R878H/+ into Igf1-/-
	12.4	13.8	19.5	10.1
	19	11.4	24.1	15.4
	13.8	10.9	27.5	16.3
	14.8	12.9	17.6	18.4
	8.87	8.43		9.12
		6.58		12.3
		9.26		7.9
		9.31
	b cells
	Control into Igf1+/+	R878H/+ into Igf1+/+	Control into Igf1-/-	R878H/+ into Igf1-/-
	66.7	77.2	62.4	60.2
	62.1	75	50.6	68.1
	71	78.4	49.5	72.3
	67.3	72.7	56.1	54.3
	73.8	75.7		78.1
		80.8		68.8
		78.5		66.7
		68.2
	t cells
	Control into Igf1+/+	R878H/+ into Igf1+/+	Control into Igf1-/-	R878H/+ into Igf1-/-
	17.3	7.61	16.7	14.2
	16.8	12	22.6	14.5
	13	9.18	20.4	9.44
	13.3	12.9	23.6	24.7
	15.4	13.9		16.2
		9.33		11.2
		10.1		14.9
		20.2
Supplemental Figure 1d	monocyte/macrophage
	Control into Igf1+/+	R878H/+ into Igf1+/+	Control into Igf1-/-	R878H/+ into Igf1-/-
	3.34	2.86	7.37	5.63
	3.93	2.36	5.52	3.37
	4.37	1.77	7.37	4.39
	3.83	2.83	6.49	2.17
	4.16	2.53		3.2
		1.5		2.53
		2.48
		2.9
	inflammatory monocytes
	Control into Igf1+/+	R878H/+ into Igf1+/+	Control into Igf1-/-	R878H/+ into Igf1-/-
	2.7	2.99	4.72	4.6
	4.46	2.84	4.79	3.65
	2.73	1.94	6.65	3.26
	3.23	3.41	3.88	2.11
	2.16	1.55		2.72
		1.45		2.64
		1.68
		1.65
	granulocytes
	Control into Igf1+/+	R878H/+ into Igf1+/+	Control into Igf1-/-	R878H/+ into Igf1-/-
	4.07	6.21	6.06	9.61
	7.85	4.37	10.9	6.66
	4.72	5.25	7.69	8.4
	4.03	5.37	3.28	3.2
	2.11	3.37		3.09
		1.72		5.3
		1.96
		2.2
	eosinophils
	Control into Igf1+/+	R878H/+ into Igf1+/+	Control into Igf1-/-	R878H/+ into Igf1-/-
	1.93	1.47	1.04	3.19
	2.25	1.57	2.5	2.28
	1.52	1.66	4.9	2.1
	2.99	1.08	3.1	2.62
	1.03	0.75		2.59
		1.48		1.23
		2.42
		2.06
Supplemental Figure 1e	Extracellular Flux Tracer
	Time (minutes)	Control HSPC			Tet2-/- HSPC
	x	Mean	SEM	n	Mean	SEM	n
	1.3	79.6	8.6	4	105.5	14.6	4
	7.8	75.5	6.8	4	99.8	13.4	4
	14.3	68.9	4.3	4	97.9	13.3	4
	20.9	35.8	3.4	4	40.6	3.4	4
	27.4	35.8	3.1	4	42.2	3.8	4
	33.9	36.4	3.2	4	42.9	3.8	4
	40.4	97.4	13.2	4	150.8	36	4
	46.9	111.6	16.5	4	158.4	37.2	4
	53.4	129.1	19.4	4	180	46.3	4
	60	126	16.7	4	207.3	81.6	4
	66.5	108.9	17.4	4	142.4	51.1	4
	73.1	90.5	17.5	4	90.5	24.6	4
	Respiration
		Control HSPC
	basal	79.6	75.5	68.9
	max	97.4	111.6	129.1
		Tet2-/- HSPC
	basal	105.5	99.8	97.9
	max	150.8	158.4	180
Supplemental Figure 1f	spare respiratory capacity
	Control HSPC	Tet2-/- HSPC
	17.8	45.3
	36.1	58.6
	60.2	82.1

## Sheet: Supp Figure 2
	relative DNA abundance normalized to Tert
Supplemental Figure 2		Control HSPC				R878H/+ HSPC
	mt-D-loop	1.031	0.97	1.389	0.944	1.16	1.469	1.432	1.117
	mt-Cytb	1.077	0.87	1.164	0.928	1.042	1.125	1.347	0.918
	mt-Rnr2	1.037	0.815	1.196	0.964	1.04	1.334	1.367	1.08

## Sheet: Supp Figure 3
Supplemental Figure 3a	mitochondrial dependence
	Control HSPC	R878H/+ HSPC
	29.823	39.0058
	29.7202	56.4489
	3.43078	40.6792
	8.04536	38.288
	34.11	62.2126
Supplemental Figure 3b	glycolytic capacity
	Control HSPC	R878H/+ HSPC
	70.177	60.9942
	70.2798	43.5511
	96.5692	59.3208
	91.9546	61.712
	65.8865	37.7874
Supplemental Figure 3c	glucose dependence
	Control HSC	R878H/+ HSC
	78.6431	84.2457
	81.1996	97.383
	72.7856	90.6943
	62.2531	50.8639
	86.3066	87.0808
Supplemental Figure 3d	FAO & AAO capacity
	Control HSC	R878H/+ HSC
	21.3569	15.7543
	18.8004	2.61696
	27.2144	9.30566
	37.7469	49.1361
	13.6934	12.9192

## Sheet: Supp Figure 4
Supplemental Figure 4a	Control HSPCs +MitoQ vs Control HSPCS veh				R878H/+ HSPCs +MItoQ vs R878H/+ HSPCs veh
	Cell type	Number of genes	Direction		Cell type	Number of genes	Direction
	HSC	53	Up		HSC	70	Up
	HSC	312	Down		HSC	11	Down
	MPP	199	Up		MPP	325	Up
	MPP	461	Down		MPP	38	Down
	MPP-LY	34	Up		MPP-LY	56	Up
	MPP-LY	663	Down		MPP-LY	25	Down
	MEP	15	Up		MEP	194	Up
	MEP	965	Down		MEP	20	Down
	LyPro	82	Up		LyPro	128	Up
	LyPro	848	Down		LyPro	37	Down
	GMP	30	Up		GMP	216	Up
	GMP	1885	Down		GMP	26	Down
	MBEPro	245	Up		MBEPro	212	Up
	MBEPro	666	Down		MBEPro	179	Down
	MonoPro	231	Up		MonoPro	345	Up
	MonoPro	750	Down		MonoPro	46	Down
	Cycling	29	Up		Cycling	156	Up
	Cycling	416	Down		Cycling	25	Down
Supplemental Figure 4b	ctsb expression (CPM)
	R878H/+ HSPC	R878H/+ HSPC +MitoQ
	4.81558	5.20243
	4.95843	5.29594
	4.94205	5.19921
	5.02192	4.97631
Supplemental Figure 4c	Transcript expression (CPM)
		R878H/+ HSC veh				R878H/+ HSC +MitoQ
	Gsk3a	2.77321	2.27242	2.15849	2.69136	2.74765	2.89381	2.70215	2.78106
	Fnip1	3.93694	4.09994	3.71555	3.5443	4.17811	4.43872	3.95929	3.99876
	Cdk4	5.09652	4.4764	4.95363	5.03366	5.29569	4.94435	5.2679	5.43867
	Bcl2l11	0.956735	1.03804	1.12639	1.2071	1.20466	1.48362	1.32139	1.12184
	Osgin1	0.877463	0.542814	0.491342	0.761884	0.992444	0.999721	0.859026	0.808264
	Itm2c	4.39204	3.74863	3.8618	4.48174	4.61242	4.36446	4.52536	4.60819
Supplemental Figure 4d	R878H/+ HSPCs + MitoQ vs R878H/+ HSPCs veh GO term enrichment scores
		HSC	MPP	MPP-LY	MEP	LyPro	GMP	MBEPro	MonoPro	Cycling
	Apoptosis	5.74	7.48	0	0	5.09	6.84	0	6.16	2.35
	Cytochrome C release	3.94	4.04	0	0	1.35	2.36	0	1.97	1.53
	Mitochondrial membrane permeability	4.9	3.82	0	0	1.89	3.43	0	7.76	2.05
	Lysosome	17.25	8.62	5.57	3.76	6.21	22.66	1.64	31.21	3.47
	Mitochondrial membrane potential	-2.92	-4.17	0	0	-4.48	-1.9	-1.34	-1.71	0
		enriched score of GO terms
Supplemental Figure 4e		Control MitoQ vs Control veh	R878H/+ MitoQ vs R878H/+ veh
	GO:0015399	9.9	0.89
	GO:0015453	8.06	1.83
	GO:0022804	5.87	1.01
	GO:0098800	6.6	2.03
	GO:0098798	4.09	0.99
	GO:0005747	4.45	0
	GO:0032981	4.12	0
	GO:0042776	6.79	1.44
	GO:0015986	6.56	1.37
	GO:0042773	6.49	0
	GO:0006754	6.03	1.22
	GO:1902806	-7.68	1.77
	GO:2000045	-5.91	1.95
	GO:0051726	-4.08	2.91
	GO:1901990	-3.93	4.41
	GO:1901987	-3.8	3.52
	GO:1900087	-3.06	0
	path:05208	-5.61	0
	GO:0072593	-2.76	0
	GO:0042161	-3.92	0
	GO:0034439	-3.92	0
Supplemental Figure 4f	Control HSPCs + MitoQ vs Control HSPCs veh GO term enrichment scores
		HSC	MPP	MPP-LY	MEP	LyPro	GMP	MBEPro	MonoPro	Cycling
	Transmembrane transporter	9.9	5.66	0	14.18	4.76	1.77	2.32	0.19	0
	Inner mitochondrial membrane	6.6	9.65	1.33	18.78	3.24	0.65	2.33	1.4	4.83
	Mitochondrial ATP synthesis	6.79	5.04	2.1	7.81	3.19	0	0	0.67	2.91
	Cell cycle	-7.68	-0.64	-2.31	-6.02	-7.25	-15.51	-10.11	-8.58	-5.58
	Reactive oxygen species/ oxidation	-5.61	-0.39	-3.11	-0.05	-0.13	-1.21	-0.45	-0.27	-1.91
Supplemental Figure 4g		Control veh			Control +MitoQ			R878H/+ veh			R878H/+ +MitoQ
	G0	21	17.3	19.7	29.2	20.9	18.2	19.4	21.6	18.3	15.5	18.4	26
	G1	45.8	48.7	49.3	52.6	58.2	57.8	49.4	50.3	51.7	56.1	55.5	45.6
	S/G2/M	28.4	28.7	26	15.6	16.9	20.2	27.6	24.2	26.9	25	21.7	22.7
